# Supplementary material for: Artificial-Intelligence-Assisted Discovery of Genetic Factors for Precision Medicine of Antiplatelet Therapy in Diabetic Peripheral Artery Disease
Source: Biomedicines. 2022 Jan 6;10(1):116. doi: 10.3390/biomedicines10010116 (PMC8773099; doi:10.3390/biomedicines10010116)
Supplement: Supplementary file 1 [file biomedicines-10-00116-s001.zip]

Archive with 1 entries (1 files):
- biomedicines-1518797-supplementary.pdf
